# Supplementary material for: Development of an Asymmetric Alginate Hydrogel Loaded with S-Nitrosoglutathione and Its Application in Chronic Wound Healing
Source: Gels. 2025 May 12;11(5):354. doi: 10.3390/gels11050354 (PMC12111571; doi:10.3390/gels11050354)
Supplement: Supplementary file 1 [file gels-11-00354-s001.zip]

Archive with 1 entries (1 files):
- gels-3618937-supplementary.pdf
